# Supplementary material for: Do changes in the frailty score differ by the type of group sports and exercises participated in? A 3-year longitudinal study
Source: Eur Rev Aging Phys Act. 2024 Mar 20;21:8. doi: 10.1186/s11556-024-00342-x (PMC10953207; doi:10.1186/s11556-024-00342-x)
Supplement: Supplementary file 2 — Additional file 2: Supplemental Table 1. Characteristics of the participants by sex (covariates). [file 11556_2024_342_MOESM2_ESM.xlsx]

## Sheet: Table S1
Supplemental Table 1. Characteristics of the participants by sex (covariates)
	Men (n = 33746)			Women (n = 36799)
	n	%		n	%
Self-rated health
Excellent	5427	16.08		5856	15.91
Good	24606	72.92		27511	74.76
Poor	3231	9.57		2905	7.89
Very poor	313	0.93		198	0.54
Marital status
Married	29368	87.03		23872	64.87
Unmarried	4189	12.41		12624	34.31
Living alone
No	28893	85.62		28302	76.91
Yes	2379	7.05		5230	14.21
Education (years)
≥13	12479	36.98		8724	23.71
10–12	13229	39.2		17310	47.04
<10	7799	23.11		10288	27.96
Annual equivalent income
≥$40000	3772	11.18		3439	9.35
$20000–$39999	13032	38.62		12136	32.98
<$20000	12415	36.79		13562	36.85
Occupational status
Employed	11077	32.82		7808	21.22
Retired	19421	57.55		19426	52.79
Never employed	480	1.42		3430	9.32
Drinking status
None	7734	22.92		25518	69.34
Past	4335	12.85		2219	6.03
Current	21231	62.91		8013	21.78
Smoking status
None	8959	26.55		32640	88.7
Past	18845	55.84		2230	6.06
Current	5623	16.66		1352	3.67
Disease status (multiple answer)
Hypertension	14858	44.03		14653	39.82
Stroke	1072	3.18		464	1.26
Cardiovascular disease	3979	11.79		2116	5.75
Diabetes mellitus	5327	15.79		3130	8.51
Hyperlipidemia	3857	11.43		6300	17.12
Musculoskeletal disorders	1334	3.95		5612	15.25
Cancer	1450	4.3		1063	2.89
Note: Missing values are not shown in this table and were imputed by using a multivariate normal imputation method in the main analysis.
