# Supplementary material for: Do changes in the frailty score differ by the type of group sports and exercises participated in? A 3-year longitudinal study
Source: Eur Rev Aging Phys Act. 2024 Mar 20;21:8. doi: 10.1186/s11556-024-00342-x (PMC10953207; doi:10.1186/s11556-024-00342-x)
Supplement: Supplementary file 3 — Additional file 3: Supplemental Table 2. Results for the interaction between each type of sports/exercise and sex (n = 70,545). [file 11556_2024_342_MOESM3_ESM.xlsx]

## Sheet: Sheet1
Supplemental Table 2. Results for the interaction between each type of sports/exercise and sex (n = 70545)
	B	95% CI		P
Dance	0.390618	0.0697963	0.711439	0.017
Aquatic exercises	0.273313	-0.0286099	0.575235	0.076
Golf	0.263643	0.0318651	0.495422	0.026
Running/Jogging	0.145582	-0.270187	0.561352	0.493
Table tennis	0.131657	-0.151801	0.415115	0.363
Bicycling	0.0953054	-0.685067	0.875678	0.811
Hiking	0.072079	-0.155011	0.299169	0.534
Gateball	0.0681844	-0.495456	0.631824	0.813
Bowling	0.0652413	-0.338927	0.469409	0.752
Tai Chi	0.0446062	-0.293159	0.382372	0.796
Aerobics	0.0442507	-0.455371	0.543872	0.862
Weight exercises	0.0349418	-0.144158	0.214042	0.702
Walking	0.0194376	-0.11597	0.154845	0.778
Ground golf	0.0120721	-0.179747	0.203892	0.902
Tennis	-0.0046482	-0.29489	0.285594	0.975
Swimming	-0.0172715	-0.27776	0.243217	0.897
Fitness exercises	-0.0240994	-0.208096	0.159897	0.797
Petanque	-0.0413615	-0.801578	0.718855	0.915
Yoga	-0.104237	-0.572847	0.364373	0.663
Other	-0.110374	-0.306013	0.0852641	0.269
(Any of)	0.0960144	0.009422	0.182607	0.03
Note: The larger B is in the positive (negative) direction, the larger the effect size in men (women).
CI: confidence interval
